# Supplementary material for: ﻿Gentianamopanshanensis (Gentianaceae), a new species from Yunnan, southwest China
Source: PhytoKeys. 2024 Mar 20;239:215–28. doi: 10.3897/phytokeys.239.119800 (PMC10973767; doi:10.3897/phytokeys.239.119800)
Supplement: XML Treatment for Gentiana mopanshanensis [file phytokeys.239.119800-treatment1.xml]

<!DOCTYPE tp:taxon-treatment
  PUBLIC "-//TaxonX//DTD Taxonomic Treatment Publishing DTD v0 20100105//EN" "tax-treatment-NSO.dtd">
<tp:taxon-treatment xmlns:tp="http://www.plazi.org/taxpub"><tp:treatment-meta><kwd-group><label>Taxon classification</label><kwd>
              <named-content content-type="kingdom">Plantae</named-content>
            </kwd><kwd>
              <named-content content-type="order">Gentianales</named-content>
            </kwd><kwd>
              <named-content content-type="family">Gentianaceae</named-content>
            </kwd></kwd-group><mixed-citation publication-type="journal"><person-group><name><surname>Chen</surname><given-names>Tao</given-names></name><name><surname>Wang</surname><given-names>Ting-Ting</given-names></name><name><surname>Liu</surname><given-names>Shao-Yun</given-names></name><name><surname>Wang</surname><given-names>Huan-Chong</given-names></name></person-group><article-title>﻿<italic><tp:taxon-name><tp:taxon-name-part taxon-name-part-type="genus" reg="Gentiana">Gentiana</tp:taxon-name-part><tp:taxon-name-part taxon-name-part-type="species" reg="mopanshanensis">mopanshanensis</tp:taxon-name-part></tp:taxon-name></italic> (<tp:taxon-name><tp:taxon-name-part taxon-name-part-type="family">Gentianaceae</tp:taxon-name-part></tp:taxon-name>), a new species from Yunnan, southwest China</article-title><source>PhytoKeys</source><day>20</day><month>03</month><year>2024</year><volume>239</volume><fpage>215</fpage><lpage>228</lpage><pub-id pub-id-type="doi">10.3897/phytokeys.239.119800</pub-id></mixed-citation></tp:treatment-meta><tp:nomenclature><label>﻿</label><tp:taxon-name>
            <object-id xmlns:xlink="http://www.w3.org/1999/xlink" content-type="arpha" xlink:type="simple">86D24695-E975-53A0-8B74-0F809F99CD07</object-id>
            <tp:taxon-name-part taxon-name-part-type="genus" reg="Gentiana">Gentiana</tp:taxon-name-part>
            <tp:taxon-name-part taxon-name-part-type="species" reg="mopanshanensis">mopanshanensis</tp:taxon-name-part>
            <object-id xmlns:xlink="http://www.w3.org/1999/xlink" content-type="ipni" xlink:type="simple">urn:lsid:ipni.org:names77338758-1</object-id>
          </tp:taxon-name><tp:taxon-authority>Huan C. Wang &amp; Tao Chen bis</tp:taxon-authority><tp:taxon-status xmlns:xlink="http://www.w3.org/1999/xlink" xlink:type="simple">sp. nov.</tp:taxon-status><xref ref-type="fig" rid="F1">Figs 1</xref><xref ref-type="fig" rid="F2">, 2</xref><xref ref-type="fig" rid="F3">, 3</xref></tp:nomenclature><tp:treatment-sec sec-type="material" id="SECID0EINAC"><title>Type.</title><p>China. Yunnan Province: Xinping County, Mopanshan Mountain, near the top of mountain, alt. 2480 m, <named-content xmlns:xlink="http://www.w3.org/1999/xlink" content-type="dwc:verbatimCoordinates" xlink:type="simple"><named-content content-type="geo-json" specific-use="{&#34;type&#34;:&#34;Point&#34;,&#34;coordinates&#34;:[101.989722,23.939722]}" id="NCID0ERNAC" xlink:type="simple">23°56′23″N, 101°59′23″E</named-content></named-content>, 3 April 2023, in flower, <italic>H. C. Wang et al. XP19775</italic> (Holotype: YUKU!; isotypes: YUKU!).</p></tp:treatment-sec><tp:treatment-sec sec-type="diagnosis" id="SECID0EYNAC"><title>Diagnosis.</title><p><italic><tp:taxon-name><tp:taxon-name-part taxon-name-part-type="genus" reg="Gentiana">Gentiana</tp:taxon-name-part><tp:taxon-name-part taxon-name-part-type="species" reg="mopanshanensis">mopanshanensis</tp:taxon-name-part></tp:taxon-name></italic> is distinguishable from all other similar species of the genus by the combination of its rosulate basal leaves lanceolate to gladiate, up to 5 (6) cm long, cauline leaves lanceolate or linear-lanceolate, throat of corolla blue maculate, plicae with 5–10 fimbriations, and fimbriation irregular in length, usually 0.5–2 mm long.</p><fig id="F1" position="float" orientation="portrait"><object-id xmlns:xlink="http://www.w3.org/1999/xlink" content-type="doi" xlink:type="simple">10.3897/phytokeys.239.119800.figure1</object-id><object-id xmlns:xlink="http://www.w3.org/1999/xlink" content-type="arpha" xlink:type="simple">B750513A-6AAD-576B-95DC-08FEBEAC09FB</object-id><label>Figure 1.</label><caption><p><italic><tp:taxon-name><tp:taxon-name-part taxon-name-part-type="genus" reg="Gentiana">Gentiana</tp:taxon-name-part><tp:taxon-name-part taxon-name-part-type="species" reg="mopanshanensis">mopanshanensis</tp:taxon-name-part></tp:taxon-name></italic> sp. nov. (Drawn by Ting T. Wang) <bold>A</bold> habit <bold>B</bold> flower (front view) <bold>C</bold> dissected corolla <bold>D</bold> dissected calyx <bold>E</bold> seed.</p></caption><graphic xmlns:xlink="http://www.w3.org/1999/xlink" xlink:href="phytokeys-239-215_article-119800__-g001.jpg" position="float" orientation="portrait" xlink:type="simple" id="oo_1006219.jpg"><uri content-type="original_file" xlink:type="simple">https://binary.pensoft.net/fig/1006219</uri></graphic></fig></tp:treatment-sec><tp:treatment-sec sec-type="etymology" id="SECID0ELPAC"><title>Etymology.</title><p>The specific epithet “<italic><tp:taxon-name><tp:taxon-name-part taxon-name-part-type="genus" reg="Gentiana"/><tp:taxon-name-part taxon-name-part-type="species" reg="mopanshanensis">mopanshanensis</tp:taxon-name-part></tp:taxon-name></italic>” is derived from the type locality of the new species, the Mopanshan Mountain, and the Latin suffix -<italic>ensis</italic>, indicating the place of origin or growth.</p><fig id="F2" position="float" orientation="portrait"><object-id xmlns:xlink="http://www.w3.org/1999/xlink" content-type="doi" xlink:type="simple">10.3897/phytokeys.239.119800.figure2</object-id><object-id xmlns:xlink="http://www.w3.org/1999/xlink" content-type="arpha" xlink:type="simple">77BBE367-9473-5757-96A9-62F88F357166</object-id><label>Figure 2.</label><caption><p><italic><tp:taxon-name><tp:taxon-name-part taxon-name-part-type="genus" reg="Gentiana">Gentiana</tp:taxon-name-part><tp:taxon-name-part taxon-name-part-type="species" reg="mopanshanensis">mopanshanensis</tp:taxon-name-part></tp:taxon-name></italic> sp. nov. (Photographed by HCW and TC) <bold>A</bold> habitat <bold>B</bold> habit <bold>C</bold> root <bold>D</bold> leaf blade (side view, showing adaxially densely and minutely papillate and transparent denticulate on margin) <bold>E</bold> closed flower <bold>F</bold> flower (front view) <bold>G</bold> dissected flower (showing the stamens and style) <bold>H</bold> mature fruit protruding from persistent corolla <bold>I</bold> stamens <bold>J</bold> pistils <bold>K</bold> seed.</p></caption><graphic xmlns:xlink="http://www.w3.org/1999/xlink" xlink:href="phytokeys-239-215_article-119800__-g002.jpg" position="float" orientation="portrait" xlink:type="simple" id="oo_1006220.jpg"><uri content-type="original_file" xlink:type="simple">https://binary.pensoft.net/fig/1006220</uri></graphic></fig></tp:treatment-sec><tp:treatment-sec sec-type="description" id="SECID0EMBAE"><title>Description.</title><p>Biennial herbs, diffuse, 5–15 cm in height. Root slightly fleshy, 4–6 cm long, with conspicuous rootstock. Stems yellow-green or purplish-red, smooth, much branched at base; branches procumbent or ascending. Basal leaves rosulate, persistent at anthesis, sessile or subsessile; blades lanceolate to gladiate, (1–) 3–5 (–6) cm long, 0.2–0.7 (–1) cm wide, both surfaces densely and minutely papillate, apex acuminate, margin transparent, densely denticulate, basal veins 1–3, distinct, midvein convex beneath. Cauline leaves opposite, semiamplexicaul, base proximally compounded, petiole tube 1–1.5 mm long; blades lanceolate or linear-lanceolate, 0.3–2 cm long, 0.1–0.6 cm wide, apex acuminate, margin transparent, densely denticulate, both surfaces densely and minutely papillate, basal veins 1–3, midvein convex beneath. Flowers solitary, terminal on branch. Pedicels yellowish green, glabrous, 3–12 mm long, purplish-red striped. Calyx 5–8 mm long, obconic, yellow-green; tube campanulate, 4–5 mm long, 2–3 mm in diameter, slightly longer than lobes; lobes 5, acicular or subulate, 1.5–3 mm long, papillate on margin; veins ridged on abaxial surface, decurrent towards calyx tube; sinus between lobes obtuse to sub-rounded. Corolla 8–14 mm long, 5–8 mm in diameter, trumpet-shaped, blue-white, outside with copper-green stripes, inside with deeply blue spots in throat; tube tubular, 5–8 mm long, 4–6 mm in diameter, golden inside; lobes ovate to broadly ovate, 2–3 mm long, 2–3 mm wide, apex acute, margin entire; plicae triangular-ovate, 2–2.5 mm long, apex irregularly laciniate, fimbriate, with 5–10 fimbriations, usually 0.5–2 mm long. Stamens 5, filaments filiform-subulate, 3–6 mm long, inflated at middle, inserted in lower middle of corolla tube; anthers rectangular-rounded, 0.6–1 mm long. Ovary stipitate, ellipsoid or fusiform, 2.5–3 mm long, apex obtuse, base attenuate; style clavate, 0.5–1 mm long, stigma bifid, extrorse. Capsules obovate, exerted beyond persistent corolla, gynophore up to 15 mm long, narrowly winged on both margins. Seeds ovate-triangular, up to 1.5 mm long, yellowish-brown, densely striato-reticulate on seed coats.</p><fig id="F3" position="float" orientation="portrait"><object-id xmlns:xlink="http://www.w3.org/1999/xlink" content-type="doi" xlink:type="simple">10.3897/phytokeys.239.119800.figure3</object-id><object-id xmlns:xlink="http://www.w3.org/1999/xlink" content-type="arpha" xlink:type="simple">D6D3032E-D9B4-5030-B30C-148521F00132</object-id><label>Figure 3.</label><caption><p>Holotype of <italic><tp:taxon-name><tp:taxon-name-part taxon-name-part-type="genus" reg="Gentiana">Gentiana</tp:taxon-name-part><tp:taxon-name-part taxon-name-part-type="species" reg="mopanshanensis">mopanshanensis</tp:taxon-name-part></tp:taxon-name></italic> sp. nov.(YUKU-05008414).</p></caption><graphic xmlns:xlink="http://www.w3.org/1999/xlink" xlink:href="phytokeys-239-215_article-119800__-g003.jpg" position="float" orientation="portrait" xlink:type="simple" id="oo_1006221.jpg"><uri content-type="original_file" xlink:type="simple">https://binary.pensoft.net/fig/1006221</uri></graphic></fig></tp:treatment-sec><tp:treatment-sec sec-type="phenology" id="SECID0EJCAE"><title>Phenology.</title><p><italic><tp:taxon-name><tp:taxon-name-part taxon-name-part-type="genus" reg="Gentiana">Gentiana</tp:taxon-name-part><tp:taxon-name-part taxon-name-part-type="species" reg="mopanshanensis">mopanshanensis</tp:taxon-name-part></tp:taxon-name></italic> has a long flowering and fruiting period. It starts flowering in March and continues until August, and its fruiting period is from May to September.</p></tp:treatment-sec><tp:treatment-sec sec-type="distribution" id="SECID0E1CAE"><title>Distribution and habitat.</title><p><italic><tp:taxon-name><tp:taxon-name-part taxon-name-part-type="genus" reg="Gentiana">Gentiana</tp:taxon-name-part><tp:taxon-name-part taxon-name-part-type="species" reg="mopanshanensis">mopanshanensis</tp:taxon-name-part></tp:taxon-name></italic> is currently only found in the Mopanshan Mountain (Fig. <xref ref-type="fig" rid="F4">4</xref>), which is located in the southeast of Xinping County, at the southwestern edge of the Yunnan-Guizhou Plateau. The mountain is situated east of the Yuanjiang River valley and has an elevation ranging from 1370 to 2611 meters. <italic><tp:taxon-name><tp:taxon-name-part taxon-name-part-type="genus" reg="Gentiana">G.</tp:taxon-name-part><tp:taxon-name-part taxon-name-part-type="species" reg="mopanshanensis">mopanshanensis</tp:taxon-name-part></tp:taxon-name></italic> usually occurs at elevations between 2400 and 2550 meters and mainly grows in wet meadows near the peak of the mountain. It can also be occasionally found under the thickets predominated by <italic><tp:taxon-name><tp:taxon-name-part taxon-name-part-type="genus" reg="Lithocarpus">Lithocarpus</tp:taxon-name-part><tp:taxon-name-part taxon-name-part-type="species" reg="variolosus">variolosus</tp:taxon-name-part></tp:taxon-name></italic> Chun (<tp:taxon-name><tp:taxon-name-part taxon-name-part-type="family">Fagaceae</tp:taxon-name-part></tp:taxon-name>) and <italic><tp:taxon-name><tp:taxon-name-part taxon-name-part-type="genus" reg="Quercus">Quercus</tp:taxon-name-part><tp:taxon-name-part taxon-name-part-type="species" reg="guyavifolia">guyavifolia</tp:taxon-name-part></tp:taxon-name></italic> H.Lév. (<tp:taxon-name><tp:taxon-name-part taxon-name-part-type="family">Fagaceae</tp:taxon-name-part></tp:taxon-name>). In meadow habitats, this new species is commonly associated with <italic><tp:taxon-name><tp:taxon-name-part taxon-name-part-type="genus" reg="Gentiana">G.</tp:taxon-name-part><tp:taxon-name-part taxon-name-part-type="species" reg="praticola">praticola</tp:taxon-name-part></tp:taxon-name></italic> Franchet (<tp:taxon-name><tp:taxon-name-part taxon-name-part-type="family">Gentianaceae</tp:taxon-name-part></tp:taxon-name>), <italic><tp:taxon-name><tp:taxon-name-part taxon-name-part-type="genus" reg="Polygala">Polygala</tp:taxon-name-part><tp:taxon-name-part taxon-name-part-type="species" reg="dunniana">dunniana</tp:taxon-name-part></tp:taxon-name></italic> H.Lév. (<tp:taxon-name><tp:taxon-name-part taxon-name-part-type="family">Polygalaceae</tp:taxon-name-part></tp:taxon-name>), <italic><tp:taxon-name><tp:taxon-name-part taxon-name-part-type="genus" reg="Arundinella">Arundinella</tp:taxon-name-part><tp:taxon-name-part taxon-name-part-type="species" reg="hookeri">hookeri</tp:taxon-name-part></tp:taxon-name></italic> Munro ex Keng (<tp:taxon-name><tp:taxon-name-part taxon-name-part-type="family">Gramineae</tp:taxon-name-part></tp:taxon-name>), <italic><tp:taxon-name><tp:taxon-name-part taxon-name-part-type="genus" reg="Fragaria">Fragaria</tp:taxon-name-part><tp:taxon-name-part taxon-name-part-type="species" reg="nilgerrensis">nilgerrensis</tp:taxon-name-part></tp:taxon-name></italic> Schlecht. ex J. Gay (<tp:taxon-name><tp:taxon-name-part taxon-name-part-type="family">Rosaceae</tp:taxon-name-part></tp:taxon-name>), <italic><tp:taxon-name><tp:taxon-name-part taxon-name-part-type="genus" reg="Roscoea">Roscoea</tp:taxon-name-part><tp:taxon-name-part taxon-name-part-type="species" reg="tibetica">tibetica</tp:taxon-name-part></tp:taxon-name></italic> Batalin (<tp:taxon-name><tp:taxon-name-part taxon-name-part-type="family">Zingiberaceae</tp:taxon-name-part></tp:taxon-name>) and <italic><tp:taxon-name><tp:taxon-name-part taxon-name-part-type="genus" reg="Bistorta">Bistorta</tp:taxon-name-part><tp:taxon-name-part taxon-name-part-type="species" reg="paleacea">paleacea</tp:taxon-name-part></tp:taxon-name></italic> Yonek. et H.Ohashi (<tp:taxon-name><tp:taxon-name-part taxon-name-part-type="family">Polygonaceae</tp:taxon-name-part></tp:taxon-name>).</p><fig id="F4" position="float" orientation="portrait"><object-id xmlns:xlink="http://www.w3.org/1999/xlink" content-type="doi" xlink:type="simple">10.3897/phytokeys.239.119800.figure4</object-id><object-id xmlns:xlink="http://www.w3.org/1999/xlink" content-type="arpha" xlink:type="simple">91A3587B-1D3B-5353-AD99-EB8AAE7A00C5</object-id><label>Figure 4.</label><caption><p>Geographical distribution of <italic><tp:taxon-name><tp:taxon-name-part taxon-name-part-type="genus" reg="Gentiana">Gentiana</tp:taxon-name-part><tp:taxon-name-part taxon-name-part-type="species" reg="mopanshanensis">mopanshanensis</tp:taxon-name-part></tp:taxon-name></italic> sp. nov. (red dot).</p></caption><graphic xmlns:xlink="http://www.w3.org/1999/xlink" xlink:href="phytokeys-239-215_article-119800__-g004.jpg" position="float" orientation="portrait" xlink:type="simple" id="oo_1006222.jpg"><uri content-type="original_file" xlink:type="simple">https://binary.pensoft.net/fig/1006222</uri></graphic></fig></tp:treatment-sec><tp:treatment-sec sec-type="Molecular phylogenetics" id="SECID0ESIAE"><title>Molecular phylogenetics.</title><p>The ITS sequence region of <italic><tp:taxon-name><tp:taxon-name-part taxon-name-part-type="genus" reg="Gentiana">Gentiana</tp:taxon-name-part><tp:taxon-name-part taxon-name-part-type="species" reg="mopanshanensis">mopanshanensis</tp:taxon-name-part></tp:taxon-name></italic> comprises 625 base pairs with a GC content of 57.12%. The alignment of 60 ITS sequences resulted in a matrix of 662 total characters, of which 344 are constant, 93 of the variable characters are singleton sites and 225 characters are parsimony informative sites.</p><p>As shown in the phylogenetic tree (Fig. <xref ref-type="fig" rid="F5">5</xref>), phylogenetic analyses using the ITS sequence data demonstrated that the new species belongs to a clade representing the <tp:taxon-name><tp:taxon-name-part taxon-name-part-type="genus" reg="Gentiana">Gentiana</tp:taxon-name-part><tp:taxon-name-part taxon-name-part-type="infraspecific-rank">section</tp:taxon-name-part><tp:taxon-name-part taxon-name-part-type="section" reg="Chondrophyllae">Chondrophyllae</tp:taxon-name-part></tp:taxon-name> with maximum support. In this clade, <italic><tp:taxon-name><tp:taxon-name-part taxon-name-part-type="genus" reg="Gentiana">G.</tp:taxon-name-part><tp:taxon-name-part taxon-name-part-type="species" reg="mopanshanensis">mopanshanensis</tp:taxon-name-part></tp:taxon-name></italic> falls within the subclade corresponding to series <italic><tp:taxon-name><tp:taxon-name-part taxon-name-part-type="series" reg="Fimbriata">Fimbriata</tp:taxon-name-part></tp:taxon-name></italic> Marq. with 0.993 posterior probabilities. It constituted a monophyletic lineage with <italic><tp:taxon-name><tp:taxon-name-part taxon-name-part-type="genus" reg="Gentiana">G.</tp:taxon-name-part><tp:taxon-name-part taxon-name-part-type="species" reg="panthaica">panthaica</tp:taxon-name-part></tp:taxon-name></italic> Prain et Burkill and <italic><tp:taxon-name><tp:taxon-name-part taxon-name-part-type="genus" reg="Gentiana">G.</tp:taxon-name-part><tp:taxon-name-part taxon-name-part-type="species" reg="mairei">mairei</tp:taxon-name-part></tp:taxon-name></italic> H.Lév. with maximum support (PP = 1) and were resolved as sister to them. The phylogenetic result is also supported by the morphological characteristics.</p><fig id="F5" position="float" orientation="portrait"><object-id xmlns:xlink="http://www.w3.org/1999/xlink" content-type="doi" xlink:type="simple">10.3897/phytokeys.239.119800.figure5</object-id><object-id xmlns:xlink="http://www.w3.org/1999/xlink" content-type="arpha" xlink:type="simple">4826F975-49A5-58AE-AEAC-CA6A490C29A8</object-id><label>Figure 5.</label><caption><p>Mrbayes tree of <italic><tp:taxon-name><tp:taxon-name-part taxon-name-part-type="genus" reg="Gentiana">Gentiana</tp:taxon-name-part></tp:taxon-name></italic> based on ITS sequences showing phylogenetic placement of <italic><tp:taxon-name><tp:taxon-name-part taxon-name-part-type="genus" reg="Gentiana">G.</tp:taxon-name-part><tp:taxon-name-part taxon-name-part-type="species" reg="mopanshanensis">mopanshanensis</tp:taxon-name-part></tp:taxon-name></italic>. Mrbayes posterior probabilities are shown near the nodes. <italic><tp:taxon-name><tp:taxon-name-part taxon-name-part-type="genus" reg="Gentiana">G.</tp:taxon-name-part><tp:taxon-name-part taxon-name-part-type="species" reg="mopanshanensis">mopanshanensis</tp:taxon-name-part></tp:taxon-name></italic> is marked by a red box.</p></caption><graphic xmlns:xlink="http://www.w3.org/1999/xlink" xlink:href="phytokeys-239-215_article-119800__-g005.jpg" position="float" orientation="portrait" xlink:type="simple" id="oo_1006223.jpg"><uri content-type="original_file" xlink:type="simple">https://binary.pensoft.net/fig/1006223</uri></graphic></fig></tp:treatment-sec><tp:treatment-sec sec-type="discussion" id="SECID0EIMAE"><title>Discussion.</title><p>Based on phylogenetic analyses, <italic><tp:taxon-name><tp:taxon-name-part taxon-name-part-type="genus" reg="Gentiana">Gentiana</tp:taxon-name-part><tp:taxon-name-part taxon-name-part-type="species" reg="mopanshanensis">mopanshanensis</tp:taxon-name-part></tp:taxon-name></italic> should be assigned to the series <tp:taxon-name><tp:taxon-name-part taxon-name-part-type="genus" reg="Fimbriatae">Fimbriatae</tp:taxon-name-part></tp:taxon-name> of the section <tp:taxon-name><tp:taxon-name-part taxon-name-part-type="genus" reg="Fimbriatae"/><tp:taxon-name-part taxon-name-part-type="section" reg="Chondrophyllae">Chondrophyllae</tp:taxon-name-part></tp:taxon-name>. Its placement within this series is also supported by its particular morphological characters: stems much branched at the base, basal leaves well developed, leaf blades and calyx with densely and minutely papillate, calyx lobes acicular or subulate, plicae apex fimbriate, obovate capsule with strong and broad wings at apex.</p><p>This new species is most similar to <italic><tp:taxon-name><tp:taxon-name-part taxon-name-part-type="genus" reg="Gentiana">Gentiana</tp:taxon-name-part><tp:taxon-name-part taxon-name-part-type="species" reg="mairei">mairei</tp:taxon-name-part></tp:taxon-name></italic> and <italic><tp:taxon-name><tp:taxon-name-part taxon-name-part-type="genus" reg="Gentiana">G.</tp:taxon-name-part><tp:taxon-name-part taxon-name-part-type="species" reg="panthaica">panthaica</tp:taxon-name-part></tp:taxon-name></italic> in terms of habit, and flower shape and size, especially plicae apex fimbriate. However, <italic><tp:taxon-name><tp:taxon-name-part taxon-name-part-type="genus" reg="Gentiana">G.</tp:taxon-name-part><tp:taxon-name-part taxon-name-part-type="species" reg="mopanshanensis">mopanshanensis</tp:taxon-name-part></tp:taxon-name></italic> can be distinguished from <italic><tp:taxon-name><tp:taxon-name-part taxon-name-part-type="genus" reg="Gentiana">G.</tp:taxon-name-part><tp:taxon-name-part taxon-name-part-type="species" reg="mairei">mairei</tp:taxon-name-part></tp:taxon-name></italic> by its biennial (vs. annual) habit, basal leaves lanceolate to gladiate (vs. ovate to ovate-elliptic), (1–) 3–5 (–6) cm (vs. 0.7–1.4 cm) long, 0.2–1 cm (vs. 0.3–0.7 cm) wide, cauline leaves lanceolate or linear-lanceolate (vs. ovate-triangular to ovate-lanceolate), with blue spots (vs. blackish, white or pale yellow stripes) in throat, plicae with 5–10 (vs. 8–10) fimbriations, irregular (vs. nearly equal) in length, ususally 0.5–2 mm (vs. 2–2.5 mm) long. <italic><tp:taxon-name><tp:taxon-name-part taxon-name-part-type="genus" reg="Gentiana">G.</tp:taxon-name-part><tp:taxon-name-part taxon-name-part-type="species" reg="mopanshanensis">mopanshanensis</tp:taxon-name-part></tp:taxon-name></italic> differs from <italic><tp:taxon-name><tp:taxon-name-part taxon-name-part-type="genus" reg="Gentiana">G.</tp:taxon-name-part><tp:taxon-name-part taxon-name-part-type="species" reg="panthaica">panthaica</tp:taxon-name-part></tp:taxon-name></italic> in biennial (vs. annual) habit, basal leaves lanceolate to gladiate (vs. ovate-elliptic to ovate), cauline leaves lanceolate or linear-lanceolate (vs. lanceolate, narrowly elliptic or ovate-triangular), plicae with 5–10 (vs. 15–20) fimbriations, filament laciniate (vs. filiform, curly). A detailed morphological comparison between these three species is summarized in Table <xref ref-type="table" rid="T1">1</xref>.</p><table-wrap id="T1" position="float" orientation="portrait"><label>Table 1.</label><caption><p>Morphological comparison of <italic><tp:taxon-name><tp:taxon-name-part taxon-name-part-type="genus" reg="Gentiana">G.</tp:taxon-name-part><tp:taxon-name-part taxon-name-part-type="species" reg="mopanshanensis">mopanshanensis</tp:taxon-name-part></tp:taxon-name></italic>, <italic><tp:taxon-name><tp:taxon-name-part taxon-name-part-type="genus" reg="Gentiana">G.</tp:taxon-name-part><tp:taxon-name-part taxon-name-part-type="species" reg="maire">maire</tp:taxon-name-part></tp:taxon-name></italic>, <italic><tp:taxon-name><tp:taxon-name-part taxon-name-part-type="genus" reg="Gentiana">G.</tp:taxon-name-part><tp:taxon-name-part taxon-name-part-type="species" reg="panthaica">panthaica</tp:taxon-name-part></tp:taxon-name></italic>.</p></caption><table id="TID0EWYAG" rules="all"><tbody><tr><th rowspan="1" colspan="1">Characters</th><th rowspan="1" colspan="1">
                    <italic>
                      <tp:taxon-name><tp:taxon-name-part taxon-name-part-type="genus" reg="Gentiana">G.</tp:taxon-name-part><tp:taxon-name-part taxon-name-part-type="species" reg="mopanshanensis">mopanshanensis</tp:taxon-name-part></tp:taxon-name>
                    </italic>
                  </th><th rowspan="1" colspan="1">
                    <italic>
                      <tp:taxon-name><tp:taxon-name-part taxon-name-part-type="genus" reg="Gentiana">G.</tp:taxon-name-part><tp:taxon-name-part taxon-name-part-type="species" reg="mairei">mairei</tp:taxon-name-part></tp:taxon-name>
                    </italic>
                  </th><th rowspan="1" colspan="1">
                    <italic>
                      <tp:taxon-name><tp:taxon-name-part taxon-name-part-type="genus" reg="Gentiana">G.</tp:taxon-name-part><tp:taxon-name-part taxon-name-part-type="species" reg="panthaica">panthaica</tp:taxon-name-part></tp:taxon-name>
                    </italic>
                  </th></tr><tr><td rowspan="1" colspan="1">Habit</td><td rowspan="1" colspan="1">biennial</td><td rowspan="1" colspan="1">annual</td><td rowspan="1" colspan="1">annual</td></tr><tr><td rowspan="1" colspan="4">Leaf</td></tr><tr><td rowspan="1" colspan="1">-Basal leaf</td><td rowspan="1" colspan="1">lanceolate to gladiate 3–5 (6) cm × 0.2–0.7 (1) cm</td><td rowspan="1" colspan="1">ovate to ovate-elliptic, 7–1.5 cm × 3–0.7 cm</td><td rowspan="1" colspan="1">ovate-elliptic to ovate, 0.9–2 cm × 0.4–1 cm</td></tr><tr><td rowspan="1" colspan="1">-Cauline leaf</td><td rowspan="1" colspan="1">lanceolate or linear-lanceolate, 0.3–1.5 cm × 0.1–0.4 cm</td><td rowspan="1" colspan="1">ovate-triangular to ovate-lanceolate 0.55–1.1 cm × 0.25–0.4 cm</td><td rowspan="1" colspan="1">lanceolate, narrowly elliptic or ovate-triangular, 0.6–0.8 cm × 0.25–0.3 cm</td></tr><tr><td rowspan="1" colspan="4">Flower</td></tr><tr><td rowspan="1" colspan="4">-Calyx</td></tr><tr><td rowspan="1" colspan="1">-Tube</td><td rowspan="1" colspan="1">campanulate, 4–5 mm long</td><td rowspan="1" colspan="1">obconic, 3–4 mm long</td><td rowspan="1" colspan="1">obconic, 3–4 mm long</td></tr><tr><td rowspan="1" colspan="1">-Lobe</td><td rowspan="1" colspan="1">acicular or subulate, 1.5–3 mm long</td><td rowspan="1" colspan="1">filiform-subulate,2–2.5 mm long</td><td rowspan="1" colspan="1">filiform to filiform-conical, 1.5–3 mm long</td></tr><tr><td rowspan="1" colspan="1">-Coroll</td><td rowspan="1" colspan="1">trumpet-shaped, 8–14 mm long, 5–8 mm in diam.</td><td rowspan="1" colspan="1">obconic 8.5–12 mm long, 5–8 mm in diam.</td><td rowspan="1" colspan="1">obconic 8–14 mm long, 5–10 mm in diam.</td></tr><tr><td rowspan="1" colspan="1">-Lobe</td><td rowspan="1" colspan="1">ovate to broadly ovate, 2–3 mm long</td><td rowspan="1" colspan="1">ovate-orbicular, 2.5–3 mm long</td><td rowspan="1" colspan="1">ovate, 2.5–3.5 mm long</td></tr><tr><td rowspan="1" colspan="1">-Plicae</td><td rowspan="1" colspan="1">triangular-ovate, with 5–10 fimbriae</td><td rowspan="1" colspan="1">ovate-oblong, with 8–10 fimbriae</td><td rowspan="1" colspan="1">ovate, with 15–20 fimbriae</td></tr><tr><td rowspan="1" colspan="4">-Stamen</td></tr><tr><td rowspan="1" colspan="1">-Filament</td><td rowspan="1" colspan="1">filiform-subulate, 3–6 mm long</td><td rowspan="1" colspan="1">filiform, 3–3.5 mm long</td><td rowspan="1" colspan="1">filiform-subulate, 3–4 mm long</td></tr><tr><td rowspan="1" colspan="1">-Anther</td><td rowspan="1" colspan="1">rectangular-rounded</td><td rowspan="1" colspan="1">ellipsoid</td><td rowspan="1" colspan="1">ellipsoid</td></tr><tr><td rowspan="1" colspan="4">-Pistil</td></tr><tr><td rowspan="1" colspan="1">-Ovary</td><td rowspan="1" colspan="1">ellipsoid or fusiform, 2.5–3 mm long</td><td rowspan="1" colspan="1">ellipsoid, 2.5–3 mm long</td><td rowspan="1" colspan="1">ellipsoid, 3–4 mm long</td></tr><tr><td rowspan="1" colspan="1">-Style</td><td rowspan="1" colspan="1">clavate, 0.5–1 mm long</td><td rowspan="1" colspan="1">linear, 0.7–1.5 mm long</td><td rowspan="1" colspan="1">clavate, 0.7–1.2 mm long</td></tr><tr><td rowspan="1" colspan="1">Fruit</td><td rowspan="1" colspan="1">obovoid, 4–7 mm long</td><td rowspan="1" colspan="1">obovoid, 4.5–5.5 mm long</td><td rowspan="1" colspan="1">obovoid, 4–5 mm long</td></tr><tr><td rowspan="1" colspan="1">Seed</td><td rowspan="1" colspan="1">ovate-triangular, 1–1.5 mm long</td><td rowspan="1" colspan="1">ellipsoid, 1.3–1.5 mm long</td><td rowspan="1" colspan="1">ellipsoid, 1.3–1.5 mm long</td></tr></tbody></table></table-wrap></tp:treatment-sec><tp:treatment-sec sec-type="material" id="SECID0E1YAE"><title>Additional specimens examined.</title><p><italic><tp:taxon-name><tp:taxon-name-part taxon-name-part-type="genus" reg="Gentiana">Gentiana</tp:taxon-name-part><tp:taxon-name-part taxon-name-part-type="species" reg="mopanshanensis">mopanshanensis.</tp:taxon-name-part></tp:taxon-name></italic> China. Yunnan: Xinping County, Mopan Mountain, alt. 2509 m, 13 August 2012, in flower and fruit, <italic>Xinping County Census team 5304270757</italic> (IMDY0019083); same location, alt. 2406 m, 18 June 2023, in flower and fruit, <italic>T. Chen et al. XP23338</italic> (YUKU).</p><p><italic><tp:taxon-name><tp:taxon-name-part taxon-name-part-type="genus" reg="Gentiana">Gentiana</tp:taxon-name-part><tp:taxon-name-part taxon-name-part-type="species" reg="mairei">mairei</tp:taxon-name-part></tp:taxon-name></italic>. China. Yunnan: Dali City, Cangshan Mountain, alt. 3800 m, 22 July 2009, <italic>Z.J.Yin et al. 1631</italic> (KUN-1220364); Jingdong County, Wuliangshan Mountain, alt. 3100 m, 19 November 1956, <italic>B.Y.Qiu 53823</italic> (KUN-00088281).</p><p><italic><tp:taxon-name><tp:taxon-name-part taxon-name-part-type="genus" reg="Gentiana">Gentiana</tp:taxon-name-part><tp:taxon-name-part taxon-name-part-type="species" reg="panthaica">panthaica</tp:taxon-name-part></tp:taxon-name></italic>. China. Yunnan: Heqing County, Mae Shan, 15 August 2020, <italic>Q.P. Wang et al</italic>. <italic>HQ 8930</italic> (YUKU); Nanjian County, Wuliangshan Mountain, alt. 2270 m, 24 March 2012, <italic>E.D. Liu et al</italic>. <italic>3587</italic> (KUN-1224606); Dali City, Cangshan Mountain, alt. 3800 m, 15 July 2009, <italic>Z.J.Yin et al. 1362</italic> (KUN-1220362); same location, 13 July 2009, <italic>Z.J.Yin et al. 1111</italic> (KUN-1220361); Luquan County, Daheiqing, alt. 3150 m, 2 July 1990, <italic>R.F.Fang et al</italic>. <italic>83</italic> (KUN-551847).</p></tp:treatment-sec></tp:taxon-treatment>
